# Supplementary material for: Disrupting SARS-CoV-2 Spike Protein Activity: A Virtual Screening and Binding Assay Study
Source: Int J Mol Sci. 2024 Dec 27;26(1):151. doi: 10.3390/ijms26010151 (PMC11720127; doi:10.3390/ijms26010151)
Supplement: Supplementary file 1 [file ijms-26-00151-s001.zip]

Archive with 1 entries (1 files):
- ijms-3304753-supplementary.pdf
